# Supplementary material for: An RNAi-mediated screen identifies novel targets for next-generation antiepileptic drugs based on increased expression of the homeostatic regulator pumilio
Source: J Neurogenet. 2018 May 2;32(2):106–17. doi: 10.1080/01677063.2018.1465570 (PMC5989157; doi:10.1080/01677063.2018.1465570)
Supplement: Supplemental Tables [file INEG_A_1465570_SM8434.zip]

Archive with 1 entries (1 files):
- STable_2.pdf
